# Supplementary material for: 2,2,2-Tribromo-N-phenyl­acetamide
Source: Acta Crystallogr Sect E Struct Rep Online. 2009 Aug 22;65(Pt 9):o2226. doi: 10.1107/S160053680903298X (PMC2969975; doi:10.1107/S160053680903298X)
Supplement: Supplementary file 2 [file e-65-o2226-Isup2.hkl]

# 
# h,k,l, Fc-squared, Fo-squared, sigma(Fo-squared) and status flag 
# 
data_I
_shelx_title ' TBA1 PCA21' 
_shelx_refln_list_code          4 
_shelx_F_calc_maximum      212.41 
_exptl_crystal_F_000       696.00 
_reflns_d_resolution_high  0.8378 
 
loop_ 
 _symmetry_equiv_pos_as_xyz 
 'x, y, z' 
 '-x, -y, z+1/2' 
 '-x+1/2, y, z+1/2' 
 'x+1/2, -y, z' 
 
_cell_length_a    10.1863 
_cell_length_b     9.1483 
_cell_length_c    11.8856 
_cell_angle_alpha  90.000 
_cell_angle_beta   90.000 
_cell_angle_gamma  90.000 
 
_shelx_F_squared_multiplier     1.000 
 
loop_ 
 _refln_index_h 
 _refln_index_k 
 _refln_index_l 
 _refln_F_squared_calc 
 _refln_F_squared_meas 
 _refln_F_squared_sigma 
 _refln_observed_status 
   1   6 -11       71.52       52.27      3.25 o 
   2   6 -11       34.68       41.67      3.03 o 
   3   6 -11       86.16       51.72      3.25 o 
   0   6 -10      121.65       94.25      4.41 o 
   1   6 -10      305.11      284.10      8.78 o 
   2   6 -10       19.68       15.16      2.92 o 
   3   6 -10      185.35      172.59      5.41 o 
   4   6 -10       51.89       38.26      3.03 o 
   5   6 -10       21.06       27.39      2.43 o 
   0   7 -10      103.99       87.19      3.81 o 
   1   7 -10       33.04       31.86      2.81 o 
   2   7 -10      122.01      101.93      4.08 o 
   3   7 -10       37.66       26.40      2.59 o 
   1   6  -9      152.73      117.99      5.24 o 
   2   6  -9      165.39      137.74      5.68 o 
   3   6  -9      225.88      176.43      6.35 o 
   4   6  -9       19.33       11.52      2.65 o 
   5   6  -9       56.82       48.79      3.80 o 
   6   6  -9       60.76       56.56      3.25 o 
   1   7  -9      153.22      126.21      4.91 o 
   2   7  -9       59.74       59.98      3.53 o 
   3   7  -9        2.97       -2.15      4.96 o 
   4   7  -9       71.99       55.85      3.42 o 
   5   7  -9        6.34        3.42      1.98 o 
   1   8  -9       50.39       48.84      3.03 o 
   2   8  -9       50.10       41.01      2.81 o 
   0   6  -8       63.86       45.48      4.13 o 
   1   6  -8      605.65      573.91     17.81 o 
   2   6  -8      200.80      143.01      5.85 o 
   3   6  -8       76.91       61.20      4.52 o 
   4   6  -8       70.55       56.18      4.25 o 
   5   6  -8      511.12      470.00     14.21 o 
   6   6  -8       78.97       67.21      3.91 o 
   7   6  -8       36.52       27.89      2.65 o 
   0   7  -8      378.30      361.44     11.60 o 
   1   7  -8      229.32      197.79      6.46 o 
   2   7  -8        3.80        4.30      2.87 o 
   3   7  -8       91.02      100.08      4.47 o 
   4   7  -8      141.38      131.72      4.80 o 
   5   7  -8      192.13      149.49      5.02 o 
   6   7  -8       41.98       43.38      2.81 o 
   0   8  -8      126.77       81.19      2.89 o 
   1   8  -8      106.44       77.76      3.64 o 
   2   8  -8      233.16      241.11      7.23 o 
   3   8  -8        7.20        8.93      2.15 o 
   4   8  -8        8.20        2.09      1.82 o 
   0   9  -8       60.22       66.43      2.22 o 
   1   6  -7      372.70      315.23      8.62 o 
   2   6  -7      183.84      132.96      6.23 o 
   3   6  -7       13.51       19.18      3.69 o 
   4   6  -7       16.16        3.58      6.61 o 
   5   6  -7       33.22       25.02      3.91 o 
   6   6  -7      111.35       74.06      4.36 o 
   7   6  -7       10.12        9.15      2.65 o 
   8   6  -7       29.19       26.24      2.65 o 
   1   7  -7      302.17      227.14      7.29 o 
   2   7  -7      121.48      119.50      5.51 o 
   3   7  -7       30.80       24.80      3.14 o 
   4   7  -7      141.30      128.57      5.35 o 
   5   7  -7       60.65       47.02      3.80 o 
   6   7  -7       61.87       55.79      3.69 o 
   7   7  -7       49.08       38.31      2.65 o 
   1   8  -7      101.51      115.69      4.96 o 
   2   8  -7      190.12      147.54      5.57 o 
   3   8  -7       78.42       59.05      3.91 o 
   4   8  -7        2.71        0.00      4.08 o 
   5   8  -7       53.06       48.46      3.03 o 
   1   9  -7       50.77       52.48      2.44 o 
   2   9  -7       47.02       47.70      3.00 o 
   3   9  -7        0.40        0.44      2.70 o 
   0   6  -6       12.22        6.94      2.92 o 
   1   6  -6      899.29      610.43     17.24 o 
   2   6  -6      340.82      277.89      9.11 o 
   3   6  -6      482.45      432.85     13.71 o 
   4   6  -6       80.81       77.24      4.41 o 
   5   6  -6      494.15      412.93     12.66 o 
   6   6  -6       22.52       15.10      3.47 o 
   7   6  -6       83.82       93.01      4.85 o 
   8   6  -6       12.01        6.06      2.87 o 
   0   7  -6      151.42       86.32      4.58 o 
   1   7  -6      326.71      265.05      8.12 o 
   2   7  -6      386.63      371.60     11.55 o 
   3   7  -6      506.37      397.26     11.39 o 
   4   7  -6       33.20       29.32      3.80 o 
   5   7  -6       79.08       45.98      3.97 o 
   6   7  -6       59.74       60.97      3.75 o 
   7   7  -6       23.61       17.69      2.54 o 
   0   8  -6       34.36       45.92      2.88 o 
   1   8  -6      178.24      143.00      5.57 o 
   2   8  -6      489.00      441.86     14.26 o 
   3   8  -6      163.95      154.41      5.57 o 
   4   8  -6       91.72       72.95      3.75 o 
   5   8  -6       44.67       39.08      3.20 o 
   6   8  -6       20.30       12.13      2.15 o 
   0   9  -6      128.18      116.03      3.34 o 
   1   9  -6       91.91       92.15      5.57 o 
   2   9  -6       62.14       57.08      2.69 o 
   3   9  -6      184.08      176.96      7.42 o 
   4   9  -6        3.70       -1.85      4.02 o 
   1   6  -5     1259.45     1057.24     25.34 o 
   2   6  -5      395.78      289.00      8.07 o 
   3   6  -5      543.79      368.11     11.39 o 
   4   6  -5       42.44       25.30      3.69 o 
   5   6  -5      263.62      258.65      7.89 o 
   6   6  -5      141.50      118.80      5.74 o 
   7   6  -5       91.99       83.26      4.47 o 
   8   6  -5       66.88       48.90      3.47 o 
   9   6  -5       36.49       37.65      2.70 o 
   1   7  -5      296.52      230.99      6.96 o 
   2   7  -5      294.67      252.02      7.56 o 
   3   7  -5       68.97       68.53      4.63 o 
   4   7  -5        6.08        5.68      2.81 o 
   5   7  -5        9.45        5.13      5.68 o 
   6   7  -5      110.00      110.29      4.96 o 
   7   7  -5       51.92       42.67      3.20 o 
   8   7  -5       12.50        8.60      2.15 o 
   1   8  -5       91.34       91.03      4.85 o 
   2   8  -5       19.43       23.20      3.14 o 
   3   8  -5       18.65       26.67      3.53 o 
   4   8  -5       50.89       28.83      3.25 o 
   5   8  -5       28.98       27.34      3.25 o 
   6   8  -5       49.78       44.32      3.31 o 
   7   8  -5       83.85       69.37      3.14 o 
   1   9  -5       26.50       19.90      2.24 o 
   2   9  -5       26.23       23.62      2.30 o 
   3   9  -5       48.46       40.93      2.32 o 
   4   9  -5       19.25       28.86      3.69 o 
   5   9  -5        7.93        8.10      1.55 o 
   1  10  -5       15.08       15.45      1.57 o 
   2  10  -5        4.71        5.81      3.06 o 
   0   6  -4     1014.47      728.26     20.42 o 
   1   6  -4     1710.71     1443.54     28.93 o 
   2   6  -4      272.33      196.64      6.62 o 
   3   6  -4     1565.78     1522.49     30.95 o 
   4   6  -4       96.49       49.74      4.85 o 
   5   6  -4      394.97      337.26      9.89 o 
   6   6  -4       51.55       41.23      3.91 o 
   7   6  -4       54.38       75.85      5.13 o 
   8   6  -4       68.27       62.02      3.97 o 
   9   6  -4        1.33        2.42      3.80 o 
   0   7  -4      669.93      517.67     14.39 o 
   1   7  -4      476.34      356.51     11.00 o 
   2   7  -4      366.74      370.12     10.55 o 
   3   7  -4       33.20       31.31      4.13 o 
   4   7  -4      201.06      191.51      6.46 o 
   5   7  -4      546.98      377.51     11.39 o 
   6   7  -4       56.10       43.55      3.80 o 
   7   7  -4       32.48       33.02      3.75 o 
   8   7  -4       30.19       29.05      2.98 o 
   0   8  -4      668.40      530.35     17.82 o 
   1   8  -4      180.75      144.37      5.68 o 
   2   8  -4      147.51      114.73      5.02 o 
   3   8  -4      100.66       91.37      4.85 o 
   4   8  -4      245.94      169.66      6.07 o 
   5   8  -4        7.84        4.96      2.70 o 
   6   8  -4       95.20       65.84      3.75 o 
   7   8  -4       45.59       41.56      2.87 o 
   0   9  -4       87.87      102.06      3.56 o 
   1   9  -4      289.63      233.83      5.02 o 
   2   9  -4       21.93       21.66      4.79 o 
   3   9  -4       45.17       40.91      2.48 o 
   4   9  -4       11.19       11.63      1.88 o 
   5   9  -4       86.15       64.96      5.21 o 
   0  10  -4      289.40      238.57      5.49 o 
   1  10  -4       41.14       47.02      2.36 o 
   2  10  -4       51.84       55.64      2.30 o 
   3  10  -4        9.35        5.48      2.15 o 
   1   6  -3      956.40      768.57     20.47 o 
   2   6  -3      278.54      191.58      6.24 o 
   3   6  -3      254.52      158.64      6.07 o 
   4   6  -3      338.48      280.27      8.01 o 
   5   6  -3      114.47      112.50      5.90 o 
   6   6  -3      190.11      133.13      6.57 o 
   7   6  -3       40.71       49.94      4.80 o 
   8   6  -3       48.23       35.88      3.97 o 
   9   6  -3      143.61      115.79      4.69 o 
   1   7  -3      207.08      132.32      5.68 o 
   2   7  -3       57.88       45.64      4.02 o 
   3   7  -3      405.91      341.65     10.06 o 
   4   7  -3      434.12      351.82     10.17 o 
   5   7  -3       43.22       31.86      3.58 o 
   6   7  -3       60.36       68.41      4.69 o 
   7   7  -3       18.19       19.01      3.03 o 
   8   7  -3       50.50       39.52      3.47 o 
   1   8  -3       53.55       74.36      4.69 o 
   2   8  -3      156.66      116.39      5.24 o 
   3   8  -3      100.85       87.73      4.58 o 
   4   8  -3      127.77      128.55      5.40 o 
   5   8  -3       43.04       46.96      3.97 o 
   6   8  -3       22.69        1.71      5.07 o 
   7   8  -3        4.25        1.32      4.63 o 
   1   9  -3       11.72        0.72      5.07 o 
   2   9  -3       69.26       60.82      3.45 o 
   3   9  -3       59.13       54.41      2.68 o 
   4   9  -3      152.83      155.62     10.15 o 
   5   9  -3       13.20       13.17      1.73 o 
   6   9  -3       10.41       12.97      1.52 o 
   1  10  -3        3.32        6.83      1.50 o 
   2  10  -3        1.40       -2.86      4.68 o 
   3  10  -3       25.95       31.55      2.15 o 
   4  10  -3       18.43       15.62      1.74 o 
   0   6  -2     2149.78     1714.56     29.65 o 
   1   6  -2      779.24      604.28     17.84 o 
   2   6  -2      540.32      369.59     11.06 o 
   3   6  -2      563.08      341.84     10.12 o 
   4   6  -2      162.72      150.43      6.01 o 
   5   6  -2     2405.60     1906.86     37.54 o 
   6   6  -2       23.20       24.53      4.35 o 
   7   6  -2       97.61       73.22      5.51 o 
   8   6  -2       34.46       39.30      4.24 o 
   0   7  -2     1832.53     1380.82     29.17 o 
   1   7  -2     1574.76     1256.67     27.72 o 
   2   7  -2      180.76      105.37      5.13 o 
   3   7  -2      356.88      248.10      7.68 o 
   4   7  -2       98.17       82.16      4.91 o 
   5   7  -2       10.41        3.20      5.73 o 
   6   7  -2       22.01       29.49      3.58 o 
   7   7  -2       81.52       81.82      4.74 o 
   8   7  -2       64.47       63.45      3.69 o 
   0   8  -2     1018.19      987.06     27.76 o 
   1   8  -2      598.15      494.34     14.22 o 
   2   8  -2      838.45      743.65     22.49 o 
   3   8  -2       80.20       53.04      4.69 o 
   4   8  -2      159.02      165.92      6.18 o 
   5   8  -2       82.16       71.23      4.19 o 
   6   8  -2       15.36        5.40      2.70 o 
   7   8  -2       22.55       20.34      2.48 o 
   8   8  -2       18.23        8.05      1.71 o 
   0   9  -2      416.84      415.31     22.35 o 
   1   9  -2      222.25      251.09     16.17 o 
   2   9  -2       62.52       56.95      5.65 o 
   3   9  -2      167.89      160.42      4.19 o 
   4   9  -2        2.43        4.85      2.37 o 
   5   9  -2       32.04       33.96      2.20 o 
   6   9  -2        4.17        2.52      1.74 o 
   0  10  -2      109.21       96.65      6.07 o 
   1  10  -2        8.32        3.61      2.51 o 
   2  10  -2       88.01       79.73      2.79 o 
   3  10  -2       25.45       23.15      2.03 o 
   4  10  -2       52.73       49.19      3.53 o 
   1   6  -1     1467.47      983.74     23.28 o 
   2   6  -1      162.32      144.70      5.63 o 
   3   6  -1      693.33      703.20     20.87 o 
   4   6  -1      687.69      583.73     17.33 o 
   5   6  -1      238.06      222.52      7.51 o 
   6   6  -1       49.68       53.19      5.57 o 
   7   6  -1       32.71       33.84      4.08 o 
   8   6  -1        1.34       -4.08      6.94 o 
   1   7  -1        3.44       -5.73      5.73 o 
   2   7  -1      284.32      239.82      7.62 o 
   3   7  -1      387.38      296.49      8.51 o 
   4   7  -1       65.39       96.25      4.96 o 
   5   7  -1       30.19       42.38      4.63 o 
   6   7  -1       61.90       57.22      4.41 o 
   7   7  -1       34.09       23.70      4.13 o 
   8   7  -1       47.85       42.72      3.47 o 
   9   7  -1        2.49        0.28      3.42 o 
   1   8  -1       49.35       35.88      4.19 o 
   2   8  -1      147.32      134.42      6.01 o 
   3   8  -1      305.44      257.45      7.73 o 
   4   8  -1       58.99       59.43      4.63 o 
   5   8  -1       29.22       32.24      3.31 o 
   6   8  -1       98.15       78.02      4.30 o 
   7   8  -1       38.71       35.94      3.42 o 
   8   8  -1        5.25        6.89      2.15 o 
   1   9  -1       24.91       16.56      2.34 o 
   2   9  -1        1.14       -3.48      4.31 o 
   3   9  -1       29.99       34.02      5.21 o 
   4   9  -1       51.90       68.84      5.40 o 
   5   9  -1       32.38       30.42      2.22 o 
   6   9  -1       45.00       41.40      2.22 o 
   1  10  -1        8.37        7.38      2.53 o 
   2  10  -1       16.12       11.23      1.85 o 
   3  10  -1       30.98       30.06      4.05 o 
   4  10  -1       28.80       29.97      2.03 o 
   2   0   0    25500.13    23231.25     98.25 o 
   4   0   0     2386.66     4494.36     38.72 o 
   6   0   0       31.11       57.54      4.13 o 
   8   0   0     1142.11     1096.74     30.76 o 
  10   0   0     1635.89     1625.67     38.47 o 
  12   0   0        4.76        4.02      2.42 o 
   0   1   0    15344.43    13462.67    215.77 o 
   1   1   0    19739.27    20264.90    341.89 o 
   2   1   0       16.72       36.36      1.56 o 
   3   1   0       36.28       42.85      3.58 o 
   4   1   0      639.59      472.38     14.34 o 
   5   1   0     6293.88     8516.63     45.60 o 
   6   1   0      909.93      919.14     55.63 o 
   7   1   0     2395.51     3621.86    225.65 o 
   8   1   0      525.61      415.81     12.88 o 
   9   1   0        7.02       15.50      9.29 o 
  10   1   0      128.83      206.76      6.04 o 
  11   1   0        0.99        4.43      2.75 o 
  12   1   0        1.77        2.90      1.93 o 
   0   2   0    27894.13    26501.76    335.68 o 
   1   2   0     4354.81     4405.03     74.94 o 
   2   2   0        4.10        1.92      1.58 o 
   3   2   0     5940.23     5218.17    141.52 o 
   4   2   0     2032.49     2825.89     24.22 o 
   5   2   0     4577.01     5852.25     41.48 o 
   6   2   0      672.44      677.53     13.28 o 
   7   2   0     2526.00     2239.60    277.90 o 
   8   2   0      115.01      120.89     23.85 o 
   9   2   0       31.27       12.89      7.99 o 
  10   2   0      158.69      131.27     21.40 o 
  11   2   0       21.19       27.31      7.22 o 
   0   3   0      644.95     1150.06     15.28 o 
   1   3   0      560.05      488.02     10.76 o 
   2   3   0     2898.89     2073.71     59.41 o 
   3   3   0        2.86        1.62      3.55 o 
   4   3   0     1101.29      999.93     16.08 o 
   5   3   0    11941.91    14158.22     73.21 o 
   6   3   0      207.27      209.81      8.50 o 
   7   3   0       17.78       10.19      4.30 o 
   8   3   0      134.28       76.26     12.27 o 
   9   3   0       72.52       40.57      5.76 o 
  10   3   0        0.29        4.28      3.96 o 
  11   3   0        1.71        6.53      2.76 o 
   0   4   0      637.30      664.44     11.43 o 
   1   4   0     6647.41     7636.50     70.12 o 
   2   4   0     4455.29     4919.34     41.68 o 
   3   4   0     6074.59     6279.04     41.63 o 
   4   4   0     1375.08     1210.70     56.89 o 
   5   4   0        7.69        3.73      3.50 o 
   6   4   0      908.90     1013.23     88.35 o 
   7   4   0      285.93      154.70      5.44 o 
   8   4   0      137.18      232.80     16.88 o 
   9   4   0        9.91       12.32      3.60 o 
  10   4   0      162.71      138.78     21.90 o 
  11   4   0        0.51       -3.22      3.61 o 
   0   5   0     2808.32     3355.78    111.14 o 
   1   5   0      468.47      614.18     24.89 o 
   2   5   0     8996.37     8682.53     53.45 o 
   3   5   0     1116.10     1351.24     20.67 o 
   4   5   0      108.71      225.81      6.12 o 
   5   5   0      432.10      467.55     18.10 o 
   6   5   0      149.64      237.21     39.71 o 
   7   5   0      169.58      184.93     16.66 o 
   8   5   0      101.19       99.38     15.14 o 
   9   5   0        1.17       11.03      3.01 o 
  10   5   0       70.82       45.50      9.87 o 
   0   6   0       54.67       43.66      2.38 o 
   1   6   0     4951.61     5639.31    500.67 o 
   2   6   0      296.70      255.71     28.77 o 
   3   6   0     3015.61     3397.36    293.77 o 
   4   6   0       83.99       85.53     10.07 o 
   5   6   0       71.22       28.74      3.75 o 
   6   6   0       60.98       58.58      7.85 o 
   7   6   0       78.03       47.81      6.72 o 
   8   6   0        4.62       14.97      4.24 o 
   9   6   0        7.10       17.37      5.10 o 
  10   6   0        7.62       16.67      2.08 o 
   0   7   0      754.75     1025.63    103.57 o 
   1   7   0       21.90       20.79      2.46 o 
   2   7   0     1198.84     1355.49    147.22 o 
   3   7   0      390.35      318.84     33.17 o 
   4   7   0       38.39       65.83      7.92 o 
   5   7   0       61.75       52.30      4.36 o 
   6   7   0       15.37       18.48      6.49 o 
   7   7   0       95.66       81.14      8.33 o 
   8   7   0        1.55        0.46      6.15 o 
   9   7   0        5.31        9.26      1.58 o 
   0   8   0      154.19      163.23     17.84 o 
   1   8   0       34.39       36.96      3.75 o 
   2   8   0      755.02      715.07     61.50 o 
   3   8   0      304.34      324.58     31.78 o 
   4   8   0      397.54      449.03     47.55 o 
   5   8   0        0.35        5.02      1.96 o 
   6   8   0      220.26      233.81     22.43 o 
   7   8   0       17.21       17.61      2.76 o 
   8   8   0       65.26       65.81      7.68 o 
   0   9   0       29.82       41.34      9.63 o 
   1   9   0       94.04       90.98     10.62 o 
   2   9   0       78.19       79.79      7.93 o 
   3   9   0      119.70      110.95     12.23 o 
   4   9   0        8.68       13.66      2.03 o 
   5   9   0       38.68       43.21      5.49 o 
   6   9   0        4.11       -2.10      2.82 o 
   0  10   0      402.42      437.94     49.78 o 
   1  10   0       56.62       78.23      9.94 o 
   2  10   0      168.17      159.01     14.72 o 
   3  10   0        0.00       -0.35      2.60 o 
   4  10   0       16.10       23.89      2.72 o 
   2   0   1      912.79     1356.58     14.13 o 
   4   0   1    23948.37    26404.40    124.29 o 
   6   0   1     2763.33     3960.30     45.30 o 
   8   0   1      899.16     1090.29     28.44 o 
  10   0   1       77.13       87.44      5.73 o 
  12   0   1       26.57       10.64      2.26 o 
   1   1   1     3500.72     4243.60    199.45 o 
   2   1   1     1753.43     1612.98     34.51 o 
   3   1   1    17163.54    19408.60   1500.36 o 
   4   1   1     3080.39     3108.18    168.95 o 
   5   1   1      509.21      359.18     18.18 o 
   6   1   1      526.21      665.39     21.74 o 
   7   1   1     1338.73     1724.85    168.94 o 
   8   1   1      119.10      214.90     32.73 o 
   9   1   1      252.18      192.56     19.35 o 
  10   1   1       48.73       69.41      4.00 o 
  11   1   1      170.73      127.15     17.10 o 
  12   1   1        5.14       -5.54      5.54 o 
   1   2   1     1346.48     1178.69     66.09 o 
   2   2   1     6244.94     7035.77    165.16 o 
   3   2   1     8455.99     8463.78    184.31 o 
   4   2   1     3382.34     3911.64    150.16 o 
   5   2   1      827.29      860.22     14.46 o 
   6   2   1     1557.61     1916.84     64.49 o 
   7   2   1      929.46     1117.40    156.77 o 
   8   2   1      345.75      419.42     64.31 o 
   9   2   1       67.69      109.07     21.44 o 
  10   2   1       10.59       24.30      7.16 o 
  11   2   1       36.26       12.16      3.20 o 
   1   3   1     8740.42     8193.20    149.29 o 
   2   3   1      323.03      364.64     19.52 o 
   3   3   1     1145.66     1495.00     93.83 o 
   4   3   1     2183.97     2378.82    218.29 o 
   5   3   1      532.04      709.57     45.26 o 
   6   3   1      579.42      678.47     51.73 o 
   7   3   1      161.38      167.18     24.74 o 
   8   3   1      304.46      374.62     62.58 o 
   9   3   1      744.79      697.18    185.08 o 
  10   3   1       27.11       14.76      3.61 o 
  11   3   1       28.25       37.37     15.43 o 
   1   4   1     2533.05     2220.73     47.63 o 
   2   4   1     6183.38     5910.61    169.53 o 
   3   4   1      412.92      617.52     37.35 o 
   4   4   1      843.84     1166.35    104.53 o 
   5   4   1      343.54      376.99     43.72 o 
   6   4   1      466.84      554.48     90.33 o 
   7   4   1      193.57      235.28     22.46 o 
   8   4   1      780.64     1200.30     82.46 o 
   9   4   1      118.78      114.39      5.34 o 
  10   4   1       24.42       27.32      2.90 o 
  11   4   1        7.86        5.79      2.62 o 
   1   5   1     1575.54     1537.58     97.69 o 
   2   5   1     3935.89     3860.75    101.42 o 
   3   5   1       93.24      106.26      7.78 o 
   4   5   1      218.12      351.98     42.74 o 
   5   5   1       12.85       23.28      6.28 o 
   6   5   1      844.16      945.11    128.79 o 
   7   5   1        2.84       -0.46      8.54 o 
   8   5   1      145.91      206.82     26.17 o 
   9   5   1      109.79      171.06     31.13 o 
  10   5   1       25.17       38.34      9.34 o 
   1   6   1     1519.02     1299.17     95.90 o 
   2   6   1      175.98      191.49     23.24 o 
   3   6   1      727.49      897.66    101.37 o 
   4   6   1      680.64      745.25     72.79 o 
   5   6   1      244.16      287.99     35.83 o 
   6   6   1       36.77       53.41     11.50 o 
   7   6   1       31.72       46.37      8.71 o 
   8   6   1        1.45        9.42      3.37 o 
   9   6   1       98.59      150.15     26.11 o 
  10   6   1        8.89        5.72      2.15 o 
   1   7   1        2.60       10.10      4.68 o 
   2   7   1      237.62      257.60     30.51 o 
   3   7   1      423.00      431.91     42.93 o 
   4   7   1       72.04       97.66     16.01 o 
   5   7   1       33.13       60.47      9.95 o 
   6   7   1       61.39       70.91      5.09 o 
   7   7   1       37.24       44.29      5.79 o 
   8   7   1       46.81       55.18      3.08 o 
   9   7   1        2.90        2.07      2.45 o 
   1   8   1       55.90       54.26      4.66 o 
   2   8   1      141.29      155.02     13.20 o 
   3   8   1      308.87      345.81     39.64 o 
   4   8   1       58.45       74.91      7.14 o 
   5   8   1       33.15       36.48      3.18 o 
   6   8   1       97.18      102.49     12.07 o 
   7   8   1       32.68       41.87      2.43 o 
   8   8   1        4.88       10.10      1.51 o 
   1   9   1       24.83       23.69      5.12 o 
   2   9   1        0.39        6.89      3.08 o 
   3   9   1       28.95       42.31      2.53 o 
   4   9   1       57.51       85.02      7.36 o 
   5   9   1       32.12       34.57      3.84 o 
   6   9   1       49.71       61.32      6.49 o 
   1  10   1        9.33       10.09      4.49 o 
   2  10   1       14.00       13.82      2.41 o 
   3  10   1       28.89       39.80      7.35 o 
   4  10   1       27.93       35.01      3.17 o 
   0   0   2     7861.55     8028.62     40.50 o 
   2   0   2    14229.46    13243.99     65.36 o 
   4   0   2     8062.37     9030.95     59.76 o 
   6   0   2     2506.70     2709.31     37.00 o 
   8   0   2     2026.31     1747.47     35.45 o 
  10   0   2      111.73      177.95      7.33 o 
  12   0   2       57.47       32.86      2.70 o 
   0   1   2     8308.68     7817.41     92.08 o 
   1   1   2    16303.64    17358.37    504.59 o 
   2   1   2     1160.50     1651.48     17.63 o 
   3   1   2    14257.76    13740.13    695.17 o 
   4   1   2      911.99      810.83     46.09 o 
   5   1   2      575.60      784.67     24.92 o 
   6   1   2      991.92     1168.37     41.39 o 
   7   1   2     2556.37     2761.41    168.37 o 
   8   1   2       84.94       50.78      9.46 o 
   9   1   2      189.78      282.13     31.50 o 
  10   1   2       33.47       21.17      5.10 o 
  11   1   2       96.37       84.92     16.49 o 
   0   2   2     2073.48     2462.42     34.66 o 
   1   2   2    35239.74    35798.33   1754.94 o 
   2   2   2    20885.90    22000.86    383.90 o 
   3   2   2     2320.80     3406.80    106.40 o 
   4   2   2     1593.69     2247.29    105.58 o 
   5   2   2      169.35      376.91     20.64 o 
   6   2   2      207.32      211.58      5.08 o 
   7   2   2      300.44      254.83     34.26 o 
   8   2   2      981.01      914.82    156.73 o 
   9   2   2       29.03       68.55     20.94 o 
  10   2   2      224.47      181.65     62.80 o 
  11   2   2       52.28       50.09     18.27 o 
   0   3   2    30206.23    31911.44   1441.37 o 
   1   3   2     7341.85     8054.78    562.57 o 
   2   3   2     1985.77     2456.57    121.29 o 
   3   3   2     5999.79     7220.05    157.70 o 
   4   3   2      869.31     1261.46     22.04 o 
   5   3   2     3139.88     3296.57     68.22 o 
   6   3   2      162.87      127.11      4.69 o 
   7   3   2      246.13      316.08     19.57 o 
   8   3   2      267.99      230.77     50.40 o 
   9   3   2       45.83       50.22     12.07 o 
  10   3   2      170.34      124.93     29.40 o 
  11   3   2        3.65       -0.96      3.32 o 
   0   4   2     7180.67     8440.86    407.13 o 
   1   4   2     2915.90     3172.49    222.58 o 
   2   4   2     5006.82     6211.44    342.90 o 
   3   4   2      304.48      262.26     10.25 o 
   4   4   2      731.50      575.81     67.55 o 
   5   4   2     2420.59     2699.72    137.59 o 
   6   4   2      974.43     1170.52     40.32 o 
   7   4   2        3.99       11.75      2.95 o 
   8   4   2       88.76       98.09      5.00 o 
   9   4   2       11.86        4.71      8.07 o 
  10   4   2       56.45       52.29      4.44 o 
  11   4   2        6.31        4.70      3.97 o 
   0   5   2     1827.16     2090.16     96.63 o 
   1   5   2       19.24       23.02      2.80 o 
   2   5   2     1252.80     1297.53     42.14 o 
   3   5   2      491.36      607.41     29.45 o 
   4   5   2     2083.68     2561.40    190.38 o 
   5   5   2      728.16      810.69     63.37 o 
   6   5   2     1237.90     1338.30    172.66 o 
   7   5   2       85.29      103.11      4.97 o 
   8   5   2       96.91       81.78      4.50 o 
   9   5   2       28.91       26.48      6.67 o 
  10   5   2        2.87        3.24      3.03 o 
   0   6   2     2047.51     2215.45    195.02 o 
   1   6   2      797.00      823.05     94.10 o 
   2   6   2      519.26      462.29     46.13 o 
   3   6   2      579.03      494.91     43.14 o 
   4   6   2      166.86      206.88     20.32 o 
   5   6   2     2353.77     2473.18    335.02 o 
   6   6   2       24.00       33.90      6.37 o 
   7   6   2      101.47       92.67     17.60 o 
   8   6   2       28.90       52.14      6.75 o 
   9   6   2       12.68       10.28      2.74 o 
  10   6   2       36.33       51.65      4.22 o 
   0   7   2     1799.17     1785.81    139.74 o 
   1   7   2     1551.91     1674.48    142.90 o 
   2   7   2      159.08      118.06      9.66 o 
   3   7   2      331.36      303.35     27.42 o 
   4   7   2      101.78      109.66     11.89 o 
   5   7   2       13.17       10.61      2.61 o 
   6   7   2       29.38       51.46      4.62 o 
   7   7   2       76.05      111.56     11.12 o 
   8   7   2       60.33       76.46      8.84 o 
   9   7   2        6.74        5.58      2.06 o 
   0   8   2     1048.71     1247.99    121.70 o 
   1   8   2      568.64      662.01     59.91 o 
   2   8   2      861.72     1017.80     84.07 o 
   3   8   2       81.84       80.81      9.29 o 
   4   8   2      165.47      249.95     24.29 o 
   5   8   2       83.27      114.36      8.99 o 
   6   8   2       17.20       15.79      2.21 o 
   7   8   2       21.45       28.34      2.50 o 
   8   8   2       20.08       12.56      1.55 o 
   0   9   2      418.39      506.44     55.49 o 
   1   9   2      214.56      296.78     30.11 o 
   2   9   2       64.96       76.26     10.24 o 
   3   9   2      167.18      192.41     16.81 o 
   4   9   2        2.51        4.87      4.41 o 
   5   9   2       31.39       37.94      2.19 o 
   6   9   2        4.48        0.69      1.80 o 
   0  10   2      118.72      123.75     12.88 o 
   1  10   2       10.45       12.12      5.61 o 
   2  10   2       93.56       99.83     13.02 o 
   3  10   2       24.64       29.34      4.66 o 
   4  10   2       51.75       57.61      8.97 o 
   2   0   3     1068.93     1009.10     15.20 o 
   4   0   3     7175.25     6315.71     50.15 o 
   6   0   3     4783.65     5702.29     57.36 o 
   8   0   3      389.47      505.14     13.92 o 
  10   0   3      169.62      107.02      5.74 o 
   1   1   3     7908.70     8097.15     58.54 o 
   2   1   3     8978.89     8601.44    120.70 o 
   3   1   3     5877.33     4849.92    110.90 o 
   4   1   3     4129.69     4041.94    254.51 o 
   5   1   3      978.20     1129.74     29.69 o 
   6   1   3        5.21       10.04      2.51 o 
   7   1   3     1744.90     1906.92     36.18 o 
   8   1   3      367.58      414.47     61.97 o 
   9   1   3      141.23      126.92     20.71 o 
  10   1   3       68.11       58.08      6.45 o 
  11   1   3      158.71       76.01      6.29 o 
   1   2   3      120.86       58.99     10.02 o 
   2   2   3     5150.45     5056.24     99.22 o 
   3   2   3     7478.82     7709.23    132.94 o 
   4   2   3     1817.35     1985.62     73.07 o 
   5   2   3     1536.33     1488.50     19.38 o 
   6   2   3     3886.84     4256.16     73.45 o 
   7   2   3       77.81      136.82      9.23 o 
   8   2   3      237.38      235.82     34.47 o 
   9   2   3        7.96       23.50      6.94 o 
  10   2   3       54.47       61.23     12.71 o 
  11   2   3       39.48       25.32     11.74 o 
   1   3   3    11242.44    10616.33    345.59 o 
   2   3   3      812.26      587.93     19.94 o 
   3   3   3     3248.42     3543.34     28.38 o 
   4   3   3     5157.51     5339.76    113.02 o 
   5   3   3      754.04      845.23     16.42 o 
   6   3   3      198.01      256.61     20.14 o 
   7   3   3      131.15      132.62     12.35 o 
   8   3   3       83.58       68.56     14.53 o 
   9   3   3      339.03      326.24     58.98 o 
  10   3   3        9.67        8.71      2.31 o 
  11   3   3      132.42      102.10     43.14 o 
   1   4   3     1475.11     1846.68    103.80 o 
   2   4   3     2524.07     2295.00    180.10 o 
   3   4   3      411.48      437.84     26.18 o 
   4   4   3      719.27      692.81     64.12 o 
   5   4   3       96.08      102.86      4.58 o 
   6   4   3      438.38      565.92     73.23 o 
   7   4   3        3.50       -5.27      5.64 o 
   8   4   3       77.59      121.38      5.09 o 
   9   4   3      183.20      162.69     18.29 o 
  10   4   3       20.11       37.53      2.83 o 
  11   4   3       15.77       23.65      2.22 o 
   1   5   3     1151.47      987.54     75.96 o 
   2   5   3      727.94      732.89     52.44 o 
   3   5   3      254.50      297.43     11.34 o 
   4   5   3      284.77      345.14     25.73 o 
   5   5   3       16.89        9.95      4.86 o 
   6   5   3      160.07      264.45     30.09 o 
   7   5   3        7.08       21.86      6.70 o 
   8   5   3      205.75      303.26     29.38 o 
   9   5   3       95.20      150.99     23.27 o 
  10   5   3       20.11       13.71      9.81 o 
   1   6   3      927.17     1006.95     97.69 o 
   2   6   3      247.64      229.22     19.97 o 
   3   6   3      252.06      234.02     26.49 o 
   4   6   3      356.44      392.32     45.52 o 
   5   6   3      114.13      163.49     26.34 o 
   6   6   3      180.59      170.84     19.39 o 
   7   6   3       39.88       70.37      8.44 o 
   8   6   3       46.65       55.85      9.43 o 
   9   6   3      142.24      187.94     16.14 o 
   1   7   3      209.28      163.20     21.42 o 
   2   7   3       61.36       61.28      4.80 o 
   3   7   3      418.68      471.74     50.70 o 
   4   7   3      446.26      547.33     43.12 o 
   5   7   3       43.85       46.54      4.76 o 
   6   7   3       62.72      107.34     11.16 o 
   7   7   3       18.55       27.28      2.39 o 
   8   7   3       54.85       73.37     10.20 o 
   1   8   3       51.70       88.52     11.07 o 
   2   8   3      157.82      164.66     16.52 o 
   3   8   3      112.03      121.18     11.96 o 
   4   8   3      125.77      183.20     14.04 o 
   5   8   3       44.98       74.92      5.97 o 
   6   8   3       26.37       20.35      4.80 o 
   7   8   3        3.07       11.69      2.14 o 
   1   9   3       12.52       12.24      1.95 o 
   2   9   3       70.53       80.41      5.11 o 
   3   9   3       57.42       65.98      5.56 o 
   4   9   3      154.33      203.98     18.39 o 
   5   9   3       11.95       15.83      1.69 o 
   6   9   3        9.34       12.88      1.76 o 
   1  10   3        2.83        3.03      1.72 o 
   2  10   3        1.00        1.08      2.44 o 
   3  10   3       27.21       39.05      4.57 o 
   4  10   3       16.98       18.96      1.43 o 
   0   0   4    45118.16    40322.57    170.65 o 
   2   0   4    18100.00    18773.00     96.84 o 
   4   0   4     1542.48     1877.85     27.58 o 
   6   0   4      171.05      218.87      7.17 o 
   8   0   4      388.13      251.07      8.23 o 
  10   0   4      440.61      426.15     13.15 o 
   0   1   4     7737.00     8117.89     54.45 o 
   1   1   4    13707.31    12902.74    345.66 o 
   2   1   4      566.01      613.18      9.72 o 
   3   1   4     7217.25     7369.45    147.72 o 
   4   1   4      605.95      429.86      8.46 o 
   5   1   4      377.23      362.97      8.00 o 
   6   1   4      494.59      393.94     13.93 o 
   7   1   4     1211.12     1024.91     19.68 o 
   8   1   4      214.54      130.14     15.67 o 
   9   1   4       57.69       62.26      9.32 o 
  10   1   4       99.44      118.41     24.07 o 
  11   1   4       81.55       73.90     13.92 o 
   0   2   4     5595.39     4148.01     98.15 o 
   1   2   4     1928.72     2107.42     18.45 o 
   2   2   4     4734.18     4739.78    115.13 o 
   3   2   4     3233.15     2654.90     28.34 o 
   4   2   4      459.98      417.96     20.02 o 
   5   2   4     1433.17     1090.75     17.69 o 
   6   2   4      637.61      687.96     56.56 o 
   7   2   4     1147.55     1123.06     21.30 o 
   8   2   4      264.31      269.28     39.36 o 
   9   2   4       41.56       34.48      3.27 o 
  10   2   4      340.80      273.81     50.32 o 
  11   2   4       31.59       30.34      8.87 o 
   0   3   4     9798.02    11568.85    193.34 o 
   1   3   4     1813.49     2191.38     21.25 o 
   2   3   4     3031.74     3000.07     26.01 o 
   3   3   4     3752.08     3909.03     36.42 o 
   4   3   4     1296.90     1183.42     26.82 o 
   5   3   4     3148.12     2979.91     33.06 o 
   6   3   4      244.35      280.81      9.55 o 
   7   3   4      971.75      979.04     19.22 o 
   8   3   4      125.51       99.22     31.30 o 
   9   3   4        4.95       30.98     12.37 o 
  10   3   4       97.94      121.14     25.09 o 
  11   3   4        2.42       -2.39      5.37 o 
   0   4   4      201.58      190.94     14.60 o 
   1   4   4     3033.36     3229.26    231.86 o 
   2   4   4     1547.91     1502.70    104.68 o 
   3   4   4     3216.44     3519.76    220.01 o 
   4   4   4      532.74      416.16      8.89 o 
   5   4   4      249.37      330.47      9.52 o 
   6   4   4      824.66      920.50     63.90 o 
   7   4   4      112.71      230.19      6.54 o 
   8   4   4       50.91       83.45      7.28 o 
   9   4   4        8.96       20.86      3.27 o 
  10   4   4       23.68       22.93      2.92 o 
   0   5   4     4881.23     5258.46    432.24 o 
   1   5   4      114.40      157.81      9.51 o 
   2   5   4     6094.08     7225.18    610.04 o 
   3   5   4      103.18      108.13      6.64 o 
   4   5   4      914.02     1006.89     40.83 o 
   5   5   4     1322.93     1578.89    111.04 o 
   6   5   4      592.31      653.43     78.35 o 
   7   5   4        9.51       28.55      5.92 o 
   8   5   4       73.93      103.89      7.50 o 
   9   5   4       48.24       57.49      3.61 o 
  10   5   4        7.61        6.52      4.19 o 
   0   6   4     1018.21      980.28     95.98 o 
   1   6   4     1694.66     1937.18    197.33 o 
   2   6   4      281.21      269.47     29.55 o 
   3   6   4     1601.59     2102.49    237.16 o 
   4   6   4      119.75      114.58     11.39 o 
   5   6   4      430.42      510.34     66.55 o 
   6   6   4       67.17       81.62      9.05 o 
   7   6   4       52.89      109.69     17.29 o 
   8   6   4       72.55       85.04      8.39 o 
   9   6   4        1.16        0.22      2.79 o 
   0   7   4      671.15      771.25     74.39 o 
   1   7   4      457.73      511.96     49.65 o 
   2   7   4      371.44      533.56     50.67 o 
   3   7   4       26.32       51.55      6.39 o 
   4   7   4      181.90      228.75     24.34 o 
   5   7   4      540.43      518.33     49.45 o 
   6   7   4       53.09       55.37      6.98 o 
   7   7   4       30.79       49.29      5.09 o 
   8   7   4       31.85       47.99      6.46 o 
   0   8   4      682.77      702.28     88.33 o 
   1   8   4      174.96      196.69     15.99 o 
   2   8   4      153.77      184.84     11.44 o 
   3   8   4      102.21      130.81     11.02 o 
   4   8   4      250.00      244.05     22.78 o 
   5   8   4       10.88        9.58      6.79 o 
   6   8   4       95.65      103.63      8.04 o 
   7   8   4       47.85       67.44      4.57 o 
   0   9   4       78.40      112.51     10.04 o 
   1   9   4      290.25      298.17     27.05 o 
   2   9   4       21.69       24.07      2.10 o 
   3   9   4       44.95       50.80      3.18 o 
   4   9   4       10.33       13.16      1.97 o 
   5   9   4       81.29       81.56      8.19 o 
   0  10   4      291.98      291.91     26.30 o 
   1  10   4       41.64       59.23      4.32 o 
   2  10   4       53.91       72.81      7.38 o 
   3  10   4        9.65        9.74      1.36 o 
   2   0   5     4516.10     3857.91     38.41 o 
   4   0   5    14042.41    12515.15     87.54 o 
   6   0   5     1019.27      773.39     23.19 o 
   8   0   5      200.94      229.36      8.66 o 
  10   0   5       19.14       21.82      4.35 o 
   1   1   5     1722.47     1300.33     15.11 o 
   2   1   5      814.69      560.18     10.34 o 
   3   1   5     5020.87     4141.29     30.62 o 
   4   1   5     2199.14     2393.05     57.45 o 
   5   1   5     1950.12     2000.91    109.27 o 
   6   1   5      176.86      162.02      4.77 o 
   7   1   5      238.27      223.45      5.93 o 
   8   1   5       11.79       25.80      2.98 o 
   9   1   5      219.52      206.85     17.71 o 
  10   1   5        2.08        1.05      3.25 o 
  11   1   5       50.46       25.40      3.78 o 
   1   2   5      117.66       56.36      2.28 o 
   2   2   5      983.01      976.87     14.30 o 
   3   2   5     3347.16     3347.90     28.21 o 
   4   2   5     1815.11     1566.57     74.12 o 
   5   2   5      318.83      281.89     15.80 o 
   6   2   5      302.23      273.90      5.95 o 
   7   2   5      625.07      728.03     26.42 o 
   8   2   5      265.46      259.25      6.45 o 
   9   2   5       47.15       71.69     25.03 o 
  10   2   5       18.44        7.55      2.27 o 
  11   2   5       35.60       12.47      5.26 o 
   1   3   5     1662.20     1287.76    110.16 o 
   2   3   5      155.81      171.26      4.08 o 
   3   3   5     2252.98     1965.24     25.81 o 
   4   3   5      468.49      487.63     44.67 o 
   5   3   5       68.53       71.76      3.84 o 
   6   3   5      303.51      394.57     10.27 o 
   7   3   5      106.51      113.87      5.38 o 
   8   3   5      124.88      105.30     14.97 o 
   9   3   5      361.14      374.96     34.63 o 
  10   3   5       29.61       27.70      6.61 o 
   1   4   5     1162.73     1316.92     95.00 o 
   2   4   5     2564.91     2519.26    149.59 o 
   3   4   5      163.78      229.87     11.75 o 
   4   4   5      880.45      836.27     66.58 o 
   5   4   5       62.01       76.14      4.15 o 
   6   4   5      104.54       87.93      4.49 o 
   7   4   5      128.14      128.67      6.12 o 
   8   4   5      235.98      276.17     10.60 o 
   9   4   5       59.97       92.24      4.07 o 
  10   4   5       71.21       79.27      6.40 o 
   1   5   5      718.05      691.00     73.24 o 
   2   5   5     3331.69     3716.49    264.81 o 
   3   5   5      640.09      602.31     43.00 o 
   4   5   5      413.71      494.71     11.14 o 
   5   5   5       14.05       10.17      3.64 o 
   6   5   5      670.17      913.22     73.79 o 
   7   5   5       67.32       68.79      4.36 o 
   8   5   5       59.77      108.54      7.33 o 
   9   5   5       49.51       71.02      8.24 o 
   1   6   5     1273.46     1409.41    143.63 o 
   2   6   5      399.97      388.20     35.91 o 
   3   6   5      546.50      520.78     72.59 o 
   4   6   5       45.16       39.80      6.05 o 
   5   6   5      263.44      365.83     47.58 o 
   6   6   5      148.25      155.86     14.33 o 
   7   6   5       93.78      114.13     13.09 o 
   8   6   5       67.07       79.80     10.87 o 
   9   6   5       36.49       62.05      5.55 o 
   1   7   5      299.19      306.24     18.70 o 
   2   7   5      300.12      344.18     34.17 o 
   3   7   5       62.87       93.78     12.55 o 
   4   7   5        7.64        7.60      2.41 o 
   5   7   5        8.76       17.22      2.41 o 
   6   7   5      110.27      153.19     13.52 o 
   7   7   5       47.71       61.56      4.13 o 
   8   7   5       12.77       16.40      1.70 o 
   1   8   5       90.48      126.69     14.16 o 
   2   8   5       17.74       25.53      4.58 o 
   3   8   5       17.72       30.90      2.72 o 
   4   8   5       49.88       43.16      4.40 o 
   5   8   5       28.04       44.98      3.79 o 
   6   8   5       48.65       65.57      4.92 o 
   7   8   5       82.43      100.59      8.73 o 
   1   9   5       26.40       24.67      2.48 o 
   2   9   5       23.76       30.35      2.01 o 
   3   9   5       47.14       49.62      2.66 o 
   4   9   5       19.22       32.71      4.23 o 
   5   9   5        7.41       10.94      1.73 o 
   1  10   5       15.37       18.16      1.53 o 
   2  10   5        4.97        7.64      1.53 o 
   0   0   6    18876.55    17073.98    101.64 o 
   2   0   6      116.56      209.88      6.40 o 
   4   0   6     3044.55     2135.00     34.47 o 
   6   0   6     1261.27     1311.44     30.95 o 
   8   0   6      381.76      323.42      9.00 o 
  10   0   6      337.82      271.98      7.35 o 
   0   1   6     4702.58     4462.60     55.30 o 
   1   1   6     6632.39     6542.25     96.70 o 
   2   1   6     1290.71     1555.55     46.44 o 
   3   1   6      359.29      364.51    218.27 o 
   4   1   6      319.68      259.07      5.21 o 
   5   1   6     2352.81     1917.46     56.16 o 
   6   1   6      458.16      428.03     13.73 o 
   7   1   6      160.30      182.93      5.15 o 
   8   1   6       76.50       61.53      5.90 o 
   9   1   6      179.67      107.11      4.19 o 
  10   1   6       99.02      100.25     14.59 o 
   0   2   6     4150.41     3155.39     66.08 o 
   1   2   6     5418.05     5165.06     80.94 o 
   2   2   6      260.62      290.47      6.36 o 
   3   2   6     2003.95     2287.01     24.97 o 
   4   2   6      774.71      670.42     13.43 o 
   5   2   6      457.94      283.47      6.30 o 
   6   2   6      364.50      358.93      7.73 o 
   7   2   6      373.91      256.51      6.05 o 
   8   2   6       99.24      121.42      4.96 o 
   9   2   6       49.46       80.80      3.88 o 
  10   2   6        9.66       13.67      3.36 o 
   0   3   6     4682.16     4220.24    191.26 o 
   1   3   6     4719.59     4955.13    118.02 o 
   2   3   6     2784.95     3602.51    210.52 o 
   3   3   6      297.21      447.28      9.58 o 
   4   3   6     1201.85     1131.02     19.79 o 
   5   3   6     1578.02     1451.32     23.43 o 
   6   3   6      347.07      330.12     12.07 o 
   7   3   6      292.27      232.83      7.67 o 
   8   3   6       48.80       38.90      3.77 o 
   9   3   6       31.16       45.29      3.15 o 
  10   3   6       43.76       60.06      8.76 o 
   0   4   6     3957.01     4166.88    366.97 o 
   1   4   6     1302.17     1278.49    114.59 o 
   2   4   6      153.20      180.77     25.60 o 
   3   4   6      657.80      937.48     98.03 o 
   4   4   6      476.68      506.93     10.46 o 
   5   4   6     1011.55     1204.62     23.77 o 
   6   4   6      346.81      343.02      7.40 o 
   7   4   6       28.82       62.27      3.88 o 
   8   4   6      268.48      319.00      6.88 o 
   9   4   6       15.11       32.19      2.80 o 
  10   4   6       35.27       42.51      2.49 o 
   0   5   6      223.51      135.97     10.87 o 
   1   5   6       49.59       55.74      4.55 o 
   2   5   6     2595.91     3568.06    291.24 o 
   3   5   6      445.88      438.52     33.96 o 
   4   5   6      556.02      543.59     83.34 o 
   5   5   6      106.05      116.58     10.09 o 
   6   5   6      551.00      630.52     40.62 o 
   7   5   6      237.55      232.22      6.33 o 
   8   5   6      138.08      162.57      4.85 o 
   9   5   6       19.73       34.81      2.90 o 
   0   6   6       14.22        6.59      3.08 o 
   1   6   6      904.55      788.89     87.43 o 
   2   6   6      357.34      356.71     44.61 o 
   3   6   6      502.31      630.01     69.82 o 
   4   6   6       73.42       85.91     13.25 o 
   5   6   6      518.31      604.82     75.39 o 
   6   6   6       21.98       28.63      4.07 o 
   7   6   6       83.41      118.75     16.13 o 
   8   6   6       12.19       14.42      1.95 o 
   0   7   6      165.67      138.95     13.47 o 
   1   7   6      310.00      348.70     37.10 o 
   2   7   6      378.36      487.41     57.83 o 
   3   7   6      499.22      535.66     67.78 o 
   4   7   6       33.10       43.08      4.36 o 
   5   7   6       76.57       75.74      7.81 o 
   6   7   6       58.07       87.09      8.81 o 
   7   7   6       23.61       20.73      1.98 o 
   0   8   6       41.54       66.18      6.27 o 
   1   8   6      172.85      198.16     16.23 o 
   2   8   6      498.27      639.41     54.64 o 
   3   8   6      161.54      222.86     13.91 o 
   4   8   6       91.02       98.66      6.34 o 
   5   8   6       44.57       59.07      5.10 o 
   6   8   6       20.06       19.26      1.80 o 
   0   9   6      134.84      164.07     16.01 o 
   1   9   6       89.40      115.47      7.48 o 
   2   9   6       63.50       76.88      3.84 o 
   3   9   6      180.00      221.41     15.14 o 
   4   9   6        4.00        1.91      1.75 o 
   2   0   7     1053.45      749.86     19.83 o 
   4   0   7      675.06      860.05     23.64 o 
   6   0   7      518.26      450.49     13.38 o 
   8   0   7      733.60      618.35     19.43 o 
  10   0   7       35.57       40.57      3.36 o 
   1   1   7      628.05      675.85    240.94 o 
   2   1   7     1008.98      797.89     14.99 o 
   3   1   7      679.73      711.06     33.97 o 
   4   1   7      750.32      627.68     24.48 o 
   5   1   7       21.18       21.50      2.81 o 
   6   1   7      146.93      137.06      4.79 o 
   7   1   7      546.13      526.24     23.64 o 
   8   1   7       90.00      103.11      4.18 o 
   9   1   7      148.49      127.54      8.85 o 
  10   1   7       24.59       31.26      3.25 o 
   1   2   7      508.70      480.99     12.45 o 
   2   2   7      890.52      865.97     16.14 o 
   3   2   7     3507.83     2919.51     30.79 o 
   4   2   7     1279.64     1083.30     19.63 o 
   5   2   7      645.34      554.81     11.62 o 
   6   2   7      112.52      136.98     10.48 o 
   7   2   7      164.94      160.97      5.28 o 
   8   2   7       23.94        6.31      6.03 o 
   9   2   7       11.05       26.10      2.54 o 
  10   2   7       32.97       26.08      4.05 o 
   1   3   7      684.85      668.59     32.72 o 
   2   3   7       52.56       18.32      3.11 o 
   3   3   7     1936.62     1685.54     24.73 o 
   4   3   7     1436.42     1401.70     23.28 o 
   5   3   7      376.06      446.92     10.30 o 
   6   3   7      101.62      120.66      4.60 o 
   7   3   7       65.28       71.64      4.03 o 
   8   3   7       14.26       13.81      2.37 o 
   9   3   7       40.98       34.22      5.24 o 
  10   3   7       10.33        2.13      2.45 o 
   1   4   7      358.76      434.49     29.72 o 
   2   4   7     1280.25     1217.76     88.50 o 
   3   4   7      265.03      327.72     32.21 o 
   4   4   7     1639.16     1561.26    115.60 o 
   5   4   7       40.48       47.02      3.94 o 
   6   4   7      117.38      124.83      4.79 o 
   7   4   7       25.31       27.86      3.39 o 
   8   4   7       50.00       39.60      3.31 o 
   9   4   7       66.92       77.21      3.31 o 
   1   5   7      386.86      382.39     40.80 o 
   2   5   7      441.61      576.61     61.23 o 
   3   5   7      112.89      104.04      4.76 o 
   4   5   7       68.33      117.11      6.53 o 
   5   5   7        3.93       10.34      4.10 o 
   6   5   7       37.41       73.25      9.09 o 
   7   5   7       14.83       14.15      3.06 o 
   8   5   7      117.22      169.35     13.84 o 
   1   6   7      367.00      410.09     49.86 o 
   2   6   7      179.29      168.62     18.28 o 
   3   6   7       15.24       35.20      4.88 o 
   4   6   7       16.08       20.11      2.35 o 
   5   6   7       30.93       37.40      8.02 o 
   6   6   7      102.39      100.27     13.84 o 
   7   6   7       10.16       11.35      1.95 o 
   8   6   7       32.19       40.85      4.79 o 
   1   7   7      296.97      326.89     28.25 o 
   2   7   7      119.15      156.59     14.37 o 
   3   7   7       32.88       40.18      3.83 o 
   4   7   7      137.69      169.94     15.01 o 
   5   7   7       61.48       70.53      6.17 o 
   6   7   7       57.87       75.34      8.15 o 
   7   7   7       50.82       47.41      5.13 o 
   1   8   7      101.05      150.24     10.81 o 
   2   8   7      188.97      214.82     17.46 o 
   3   8   7       80.95       97.15      7.93 o 
   4   8   7        2.67        1.50      2.52 o 
   5   8   7       52.24       64.31      4.66 o 
   1   9   7       51.22       71.93      7.48 o 
   2   9   7       46.06       61.00      7.28 o 
   3   9   7        0.53        1.51      2.05 o 
   0   0   8     1669.96     1516.80     30.28 o 
   2   0   8     3123.41     3206.94     46.10 o 
   4   0   8     1944.84     1431.63     32.20 o 
   6   0   8      386.51      291.33      8.84 o 
   8   0   8       59.55       47.57      4.47 o 
  10   0   8       63.20       76.09      3.58 o 
   0   1   8     1625.24     1835.05     25.81 o 
   1   1   8     1634.48     1713.88     23.37 o 
   2   1   8      332.41      498.43     10.87 o 
   3   1   8     2706.97     2808.87     31.40 o 
   4   1   8       71.22       46.22      3.35 o 
   5   1   8      290.84      147.83      4.58 o 
   6   1   8      114.03       89.96      4.17 o 
   7   1   8      116.84      113.48      5.16 o 
   8   1   8       66.10       59.31      3.10 o 
   9   1   8       32.98       12.94      2.42 o 
   0   2   8      175.41      175.53      9.79 o 
   1   2   8     2532.95     2703.83     76.27 o 
   2   2   8     1230.09     1275.63     28.31 o 
   3   2   8       24.79       25.91      3.30 o 
   4   2   8      165.44      120.14      5.68 o 
   5   2   8      226.06      158.16      4.95 o 
   6   2   8       11.74       18.73      5.10 o 
   7   2   8      215.34      180.03     12.66 o 
   8   2   8       81.00       72.26      3.64 o 
   9   2   8       71.96       63.89      4.63 o 
   0   3   8     4893.97     4961.57    347.88 o 
   1   3   8     1620.50     1772.93     76.56 o 
   2   3   8      467.24      508.10     49.00 o 
   3   3   8      530.30      572.89     18.11 o 
   4   3   8      481.91      477.67     11.94 o 
   5   3   8       57.19       56.63      3.57 o 
   6   3   8      194.81      210.92     12.88 o 
   7   3   8      368.88      340.57     16.99 o 
   8   3   8      120.43      111.60      4.08 o 
   9   3   8       67.42       63.40      3.02 o 
   0   4   8     1969.53     1981.80    185.98 o 
   1   4   8     1030.56     1032.87    122.04 o 
   2   4   8       93.08      130.04      4.60 o 
   3   4   8       45.18       26.50      4.05 o 
   4   4   8       24.26       19.61      3.78 o 
   5   4   8      333.94      385.26     36.23 o 
   6   4   8      305.43      308.14      6.63 o 
   7   4   8       66.57       64.09      5.49 o 
   8   4   8      133.91      142.64      4.54 o 
   0   5   8     1546.10     1896.92    165.29 o 
   1   5   8      171.67      213.74     22.56 o 
   2   5   8      529.54      532.95     61.07 o 
   3   5   8       34.08       17.85      3.36 o 
   4   5   8      802.71      923.45     64.63 o 
   5   5   8      195.84      180.85     16.75 o 
   6   5   8      243.84      323.84      6.63 o 
   7   5   8      118.39      118.38      4.58 o 
   8   5   8       11.65       29.25      2.48 o 
   0   6   8       61.17       51.96      4.85 o 
   1   6   8      620.59      753.42     84.48 o 
   2   6   8      184.67      172.98     22.94 o 
   3   6   8       78.19       80.43      7.12 o 
   4   6   8       74.74       68.68      9.07 o 
   5   6   8      483.80      534.75     65.99 o 
   6   6   8       85.01       99.54     10.65 o 
   7   6   8       38.10       37.26      4.80 o 
   0   7   8      363.99      480.63     40.91 o 
   1   7   8      238.91      267.34     31.46 o 
   2   7   8        3.56        3.18      3.04 o 
   3   7   8       92.18      141.07     10.99 o 
   4   7   8      144.65      172.32     18.33 o 
   5   7   8      193.69      202.78     18.47 o 
   6   7   8       45.29       66.89      4.90 o 
   0   8   8      126.97      103.72      9.22 o 
   1   8   8      111.47      117.24      6.51 o 
   2   8   8      231.67      324.53     22.19 o 
   3   8   8        6.91        6.75      1.98 o 
   4   8   8        7.30        2.79      2.09 o 
   0   9   8       63.56       85.30      5.11 o 
   2   0   9     1470.14     1050.41     28.54 o 
   4   0   9     1087.86     1155.35     30.52 o 
   6   0   9      487.79      463.43     13.10 o 
   8   0   9      192.42      147.82      5.96 o 
   1   1   9      436.17      350.35      7.01 o 
   2   1   9      375.16      324.08     18.37 o 
   3   1   9      256.68      207.74      5.32 o 
   4   1   9      416.03      384.43      8.38 o 
   5   1   9      330.51      248.17     12.26 o 
   6   1   9       82.54       85.84      7.06 o 
   7   1   9      180.96      156.91      8.94 o 
   8   1   9       55.97       76.39      3.37 o 
   9   1   9       30.53       36.64      2.42 o 
   1   2   9      126.40      114.41      4.31 o 
   2   2   9      119.37      155.97     11.88 o 
   3   2   9      712.45      640.58     13.66 o 
   4   2   9       64.53       86.59      8.77 o 
   5   2   9       62.86       72.28      9.81 o 
   6   2   9      190.63      179.82      5.04 o 
   7   2   9      193.88      198.32     17.79 o 
   8   2   9        9.72        3.89      3.78 o 
   9   2   9       62.77       81.45      3.53 o 
   1   3   9      192.29      259.08     13.38 o 
   2   3   9       17.90       14.26      4.24 o 
   3   3   9      591.13      548.83     22.82 o 
   4   3   9      140.13      149.02      5.26 o 
   5   3   9       16.82       22.16      3.78 o 
   6   3   9       90.85      112.11      8.22 o 
   7   3   9      120.06      134.48      4.48 o 
   8   3   9       44.02       54.15      6.12 o 
   1   4   9       81.94      105.61      8.02 o 
   2   4   9       90.29       81.45      4.22 o 
   3   4   9      211.91      205.35     23.89 o 
   4   4   9      251.10      234.06     19.62 o 
   5   4   9       49.87       53.65      4.08 o 
   6   4   9       43.04       31.00      6.20 o 
   7   4   9       33.13       33.52      4.44 o 
   8   4   9        4.74       17.66      2.22 o 
   1   5   9      109.83      100.80      4.54 o 
   2   5   9      547.36      570.70     37.77 o 
   3   5   9       99.68       84.82      4.20 o 
   4   5   9      355.03      429.15     30.16 o 
   5   5   9        8.27        8.69      5.07 o 
   6   5   9       26.54       25.03      2.95 o 
   7   5   9       17.57       24.60      2.71 o 
   1   6   9      155.72      142.26     14.74 o 
   2   6   9      162.84      164.11     15.13 o 
   3   6   9      212.33      212.85     20.35 o 
   4   6   9       18.98        9.42      3.45 o 
   5   6   9       55.06       70.80      6.21 o 
   6   6   9       62.22       69.37      7.69 o 
   1   7   9      155.94      176.50     15.67 o 
   2   7   9       60.00       77.13      7.68 o 
   3   7   9        2.70       15.93      2.32 o 
   4   7   9       74.53       76.84      5.70 o 
   5   7   9        6.08        4.95      1.90 o 
   1   8   9       51.80       71.90      4.42 o 
   2   8   9       50.76       62.40      6.13 o 
   3   8   9        2.24       -0.08      2.00 o 
   0   0  10     3227.38     3854.70     56.40 o 
   2   0  10     1566.91     1628.07     36.51 o 
   4   0  10       99.81      101.90      6.01 o 
   6   0  10      268.89      220.97      7.89 o 
   8   0  10       26.95       35.33      3.80 o 
   0   1  10      742.40      832.84     33.83 o 
   1   1  10     1792.59     1849.35     27.66 o 
   2   1  10      241.42      291.17      6.45 o 
   3   1  10      163.92      193.13      5.40 o 
   4   1  10      142.62       96.04      8.85 o 
   5   1  10      188.03      183.57      5.11 o 
   6   1  10      121.40       89.16      5.49 o 
   7   1  10       16.25       12.21      3.64 o 
   8   1  10       21.41       20.00      3.47 o 
   0   2  10      336.39      432.50     18.17 o 
   1   2  10      137.14      203.01      5.53 o 
   2   2  10      397.66      295.83     26.96 o 
   3   2  10      424.26      419.18      9.34 o 
   4   2  10       79.58      100.33      4.58 o 
   5   2  10      340.81      273.79      6.36 o 
   6   2  10       43.37       57.11      3.83 o 
   7   2  10      144.85      126.90      4.28 o 
   8   2  10       33.55       36.73      2.51 o 
   0   3  10       21.50       25.01      3.36 o 
   1   3  10      512.77      612.11     30.93 o 
   2   3  10      273.70      313.69     29.48 o 
   3   3  10      228.93      155.03      5.22 o 
   4   3  10      254.04      236.57      6.06 o 
   5   3  10      180.72      233.55      5.85 o 
   6   3  10      104.39       92.90      3.82 o 
   7   3  10      141.75      126.79      4.08 o 
   0   4  10      338.40      449.04     46.00 o 
   1   4  10      285.65      363.99     24.37 o 
   2   4  10        0.16       21.42      9.48 o 
   3   4  10      263.48      334.37     27.07 o 
   4   4  10       62.64       98.73      7.06 o 
   5   4  10        3.70       10.70      2.39 o 
   6   4  10      105.05      139.05      4.42 o 
   7   4  10       61.12       75.35      8.49 o 
   0   5  10      611.95      792.08     65.28 o 
   1   5  10       94.89      111.92     18.28 o 
   2   5  10      576.75      657.04     40.32 o 
   3   5  10       39.85       30.81      3.21 o 
   4   5  10        5.62       22.45      2.71 o 
   5   5  10       36.54       36.60      3.27 o 
   6   5  10       68.62       64.02      2.90 o 
   0   6  10      113.84      105.12     10.42 o 
   1   6  10      306.00      359.00     26.64 o 
   2   6  10       22.12       18.02      3.50 o 
   3   6  10      182.56      203.43     21.43 o 
   4   6  10       49.21       40.78      3.07 o 
   5   6  10       25.45       31.16      4.48 o 
   0   7  10      102.39      114.83      4.62 o 
   1   7  10       34.73       45.82      2.74 o 
   2   7  10      122.68      126.30     11.70 o 
   3   7  10       38.41       41.82      4.29 o 
   2   0  11      289.13      230.15      8.34 o 
   4   0  11       95.58      135.20      6.95 o 
   6   0  11       24.46       61.51      4.35 o 
   1   1  11      106.03       94.15      4.42 o 
   2   1  11      163.12      147.17      4.86 o 
   3   1  11      120.14      126.56      6.01 o 
   4   1  11       80.88       90.02      3.97 o 
   5   1  11       27.98       41.14      5.46 o 
   6   1  11       70.30       76.62      3.21 o 
   7   1  11       27.50       63.05      2.98 o 
   1   2  11       73.70       68.13      4.11 o 
   2   2  11       14.32        5.15      5.36 o 
   3   2  11      231.81      247.08     11.56 o 
   4   2  11       67.63       94.54      4.13 o 
   5   2  11      213.09      207.45      5.21 o 
   6   2  11       28.63        7.97      3.32 o 
   7   2  11       84.74       93.10      3.33 o 
   1   3  11       19.48       23.14      3.43 o 
   2   3  11       87.97       52.75      4.77 o 
   3   3  11      333.39      352.97      8.97 o 
   4   3  11      119.28      116.11      7.69 o 
   5   3  11      143.10      131.96      4.17 o 
   6   3  11       80.20       93.17      3.56 o 
   1   4  11       56.89       90.47      7.58 o 
   2   4  11       85.51      101.40     10.48 o 
   3   4  11       20.23       36.87      3.07 o 
   4   4  11      261.67      307.76     19.71 o 
   5   4  11       11.53        9.39      5.10 o 
   6   4  11       44.85       34.17      2.49 o 
   1   5  11       13.73       19.18      2.63 o 
   2   5  11      106.19      128.09      4.08 o 
   3   5  11       71.40       52.88      3.07 o 
   4   5  11       59.84       88.28      3.47 o 
   5   5  11       16.01       17.62      2.06 o 
   1   6  11       71.07       64.05      5.36 o 
   2   6  11       36.27       52.13      6.55 o 
   3   6  11       88.50       70.91      7.02 o 
   0   0  12       75.07       47.03      5.13 o 
   2   0  12       80.69      111.65      5.57 o 
   4   0  12      463.88      449.88     14.26 o 
   6   0  12      195.75      175.62      5.74 o 
   0   1  12      194.75      267.20     14.84 o 
   1   1  12       35.57       25.74      3.53 o 
   2   1  12       75.56      113.79      4.38 o 
   3   1  12       97.87      134.12      4.55 o 
   4   1  12       37.77       29.23      5.43 o 
   5   1  12      159.94      134.72      9.38 o 
   6   1  12       58.42       48.56      2.78 o 
   0   2  12      362.31      437.68     13.34 o 
   1   2  12      592.48      676.81     44.62 o 
   2   2  12      128.36      150.83      4.87 o 
   3   2  12       64.15       97.34      3.88 o 
   4   2  12       31.10       37.22      3.08 o 
   5   2  12        9.93        1.47      5.76 o 
   6   2  12        0.22        2.91      4.41 o 
   0   3  12      313.67      351.41      7.55 o 
   1   3  12      285.80      378.77     14.77 o 
   2   3  12      119.03      127.47      4.38 o 
   3   3  12        8.38       29.17      5.48 o 
   4   3  12       10.66       18.54      2.72 o 
   5   3  12        1.45       12.92      1.97 o 
   0   4  12      299.32      361.52     22.01 o 
   1   4  12       89.79       83.57      3.37 o 
   2   4  12       15.78       21.09      2.86 o 
   3   4  12       58.24       51.35      6.26 o 
   4   4  12        4.04        1.08      2.95 o 
   0   5  12       95.68      110.68      5.98 o 
   1   5  12       12.98       10.22      7.33 o 
   2   5  12       53.63       33.86      2.81 o 
   3   5  12       10.57        2.72      4.41 o 
   2   0  13      161.71      186.80      6.68 o 
   4   0  13      136.98      125.33      5.68 o 
   1   1  13       16.42       29.05      2.80 o 
   2   1  13       83.93       88.50      3.80 o 
   3   1  13       28.66       28.58      2.77 o 
   4   1  13       80.79       96.41      3.55 o 
   1   2  13       46.14       39.78      2.92 o 
   2   2  13        8.18        8.29      6.94 o 
   3   2  13      145.27      150.92      4.03 o 
   4   2  13       16.41       29.97      3.17 o 
   1   3  13        8.48       13.52      3.14 o 
   2   3  13       24.41       16.97      2.22 o 
   3   3  13       92.11      126.30      4.49 o 
   1   4  13        0.47        4.13      2.43 o 
   0   0  14      411.99      407.07     13.10 o 
   0   1  14       10.51       28.79      2.42 o 
   1   1  14       85.26      104.57      6.62 o 
                                                 
